# Supplementary material for: Emergence of Rarely Reported Extensively Drug-Resistant Salmonella Enterica Serovar Paratyphi B among Patients in East China
Source: Antibiotics (Basel). 2024 Jun 2;13(6):519. doi: 10.3390/antibiotics13060519 (PMC11201502; doi:10.3390/antibiotics13060519)
Supplement: Supplementary file 1 [file antibiotics-13-00519-s001.zip › S1.xlsx]

## Sheet: AST
No. of Strain	Chloramphenicol	Trimethoprim-Sulfamethoxazole	Colistin	Ertapenem	Meropenem	Cefotaxime	Ceftazidime	Ceftazidime-Avibactam	Tetracycline	Tigecycline	Ciprofloxacin	Nalidixic Acid	Azithromycin	Amikacin	Streptomycin	Ampicillin	Ampicillin-Sulbactam	Aztreonam	Cefoxitin	Imipenem	Nitrofurantoin	Chloramphenicol	Trimethoprim-Sulfamethoxazole	Colistin	Ertapenem	Meropenem	Cefotaxime	Ceftazidime	Ceftazidime-Avibactam	Tetracycline	Tigecycline	Ciprofloxacin	Nalidixic Acid	Azithromycin	Amikacin	Streptomycin	Ampicillin	Ampicillin-Sulbactam	Aztreonam	Cefoxitin	Imipenem	Nitrofurantoin
	CHL	SXT	CT	ETP	MEM	CTX	CAZ	CZA	TET	TIG	CIP	NAL	AZM	AMI	STR	AMP	AMS	ATM	FOX	IPM	FM	CHL	SXT	CT	ETP	MEM	CTX	CAZ	CZA	TET	TIG	CIP	NAL	AZM	AMI	STR	AMP	AMS	ATM	FOX	IPM	FM
SA20183	≤4	≤0.5/9.5	0.5	≤0.25	≤0.125	≤0.25	≤0.25	≤0.25/4	≤1	≤0.25	0.03125	≤4	8	≤4	16	≤2	2/1	≤0.25	≤2	0.5	≤32	S	S	I	S	S	S	S	S	S	S	S	S	S	S	I	S	S	S	S	S	S
SA20184	≤4	≤0.5/9.5	0.5	≤0.25	≤0.125	≤0.25	≤0.25	≤0.25/4	≤1	≤0.25	≤0.01563	≤4	8	≤4	16	≤2	≤1/0.5	≤0.25	≤2	≤0.25	≤32	S	S	I	S	S	S	S	S	S	S	S	S	S	S	I	S	S	S	S	S	S
SA20223	≤4	≤0.5/9.5	0.5	≤0.25	≤0.125	≤0.25	≤0.25	≤0.25/4	≤1	≤0.25	0.03125	≤4	16	≤4	16	≤2	2/1	≤0.25	≤2	≤0.25	≤32	S	S	I	S	S	S	S	S	S	S	S	S	S	S	I	S	S	S	S	S	S
SA21418	≤4	≤0.5/9.5	0.5	≤0.25	≤0.125	≤0.25	≤0.25	≤0.25/4	≤1	≤0.25	0.03125	≤4	16	≤4	16	≤2	≤1/0.5	≤0.25	≤2	≤0.25	≤32	S	S	I	S	S	S	S	S	S	S	S	S	S	S	I	S	S	S	S	S	S
SA22019	32	＞8/152	0.5	≤0.25	≤0.125	＞16	＞16	≤0.25/4	＞16	1	2	32	32	≤4	＞32	＞32	＞32/16	＞16	32	≤0.25	≤32	R	R	I	S	S	R	R	S	R	R	R	R	R	S	R	R	R	R	R	S	S
SA22211	≤4	≤0.5/9.5	0.5	≤0.25	≤0.125	≤0.25	≤0.25	≤0.25/4	≤1	≤0.25	0.03125	≤4	16	≤4	16	≤2	≤1/0.5	≤0.25	≤2	≤0.25	≤32	S	S	I	S	S	S	S	S	S	S	S	S	S	S	I	S	S	S	S	S	S
SA22212	≤4	≤0.5/9.5	0.5	≤0.25	≤0.125	≤0.25	≤0.25	≤0.25/4	≤1	≤0.25	0.03125	≤4	16	≤4	16	≤2	≤1/0.5	≤0.25	≤2	≤0.25	≤32	S	S	I	S	S	S	S	S	S	S	S	S	S	S	I	S	S	S	S	S	S
SA22385	≤4	≤0.5/9.5	0.5	≤0.25	≤0.125	≤0.25	0.5	0.5/4	2	≤0.25	0.03125	≤4	32	≤4	32	≤2	2/1	≤0.25	4	1	≤32	S	S	I	S	S	S	S	S	S	S	S	S	R	S	R	S	S	S	S	S	S
SA22386	≤4	≤0.5/9.5	0.5	≤0.25	≤0.125	≤0.25	0.5	0.5/4	2	≤0.25	0.03125	≤4	32	≤4	32	≤2	2/1	≤0.25	≤2	0.5	≤32	S	S	I	S	S	S	S	S	S	S	S	S	R	S	R	S	S	S	S	S	S
TY1340	≤4	≤0.5/9.5	0.5	≤0.25	≤0.125	≤0.25	≤0.25	≤0.25/4	≤1	≤0.25	0.03125	≤4	16	≤4	16	≤2	≤1/0.5	≤0.25	≤2	≤0.25	≤32	S	S	I	S	S	S	S	S	S	S	S	S	S	S	I	S	S	S	S	S	S
TY1403	≤4	≤0.5/9.5	0.5	≤0.25	≤0.125	≤0.25	≤0.25	≤0.25/4	≤1	≤0.25	0.03125	≤4	8	≤4	16	≤2	2/1	≤0.25	≤2	0.5	≤32	S	S	I	S	S	S	S	S	S	S	S	S	S	S	I	S	S	S	S	S	S
TY1512	＞32	＞8/152	0.5	≤0.25	≤0.125	＞16	＞16	≤0.25/4	＞16	0.5	0.03125	≤4	16	≤4	＞32	＞32	32/16	16	64	0.5	≤32	R	R	I	S	S	R	R	S	R	S	S	S	S	S	R	R	R	R	R	S	S
TY1526	≤4	≤0.5/9.5	0.5	≤0.25	≤0.125	≤0.25	≤0.25	≤0.25/4	≤1	≤0.25	0.03125	≤4	16	≤4	16	≤2	2/1	≤0.25	≤2	≤0.25	≤32	S	S	I	S	S	S	S	S	S	S	S	S	S	S	I	S	S	S	S	S	S
TY1618	≤4	≤0.5/9.5	0.5	≤0.25	≤0.125	＞16	＞16	0.5/4	≤1	≤0.25	0.03125	≤4	16	≤4	16	＞32	16/8	＞16	≤2	0.5	≤32	S	S	I	S	S	R	R	S	S	S	S	S	S	S	I	R	I	R	S	S	S
TY1650	≤4	≤0.5/9.5	0.5	≤0.25	≤0.125	≤0.25	0.5	≤0.25/4	≤1	≤0.25	0.03125	≤4	16	≤4	16	≤2	2/1	≤0.25	≤2	0.5	≤32	S	S	I	S	S	S	S	S	S	S	S	S	S	S	I	S	S	S	S	S	S
TY1740	≤4	≤0.5/9.5	0.5	≤0.25	≤0.125	≤0.25	≤0.25	≤0.25/4	≤1	≤0.25	0.03125	≤4	8	≤4	16	≤2	≤1/0.5	≤0.25	≤2	≤0.25	≤32	S	S	I	S	S	S	S	S	S	S	S	S	S	S	I	S	S	S	S	S	S
TY1746	≤4	≤0.5/9.5	0.5	≤0.25	≤0.125	≤0.25	≤0.25	≤0.25/4	≤1	≤0.25	0.03125	≤4	16	≤4	16	≤2	≤1/0.5	≤0.25	≤2	≤0.25	≤32	S	S	I	S	S	S	S	S	S	S	S	S	S	S	I	S	S	S	S	S	S
TY18023	≤4	≤0.5/9.5	0.5	≤0.25	≤0.125	≤0.25	≤0.25	≤0.25/4	≤1	≤0.25	0.03125	≤4	16	≤4	16	≤2	2/1	≤0.25	≤2	0.5	≤32	S	S	I	S	S	S	S	S	S	S	S	S	S	S	I	S	S	S	S	S	S
TY18034	≤4	≤0.5/9.5	0.5	≤0.25	≤0.125	≤0.25	0.5	≤0.25/4	2	≤0.25	0.03125	≤4	16	≤4	16	≤2	2/1	≤0.25	≤2	0.5	≤32	S	S	I	S	S	S	S	S	S	S	S	S	S	S	I	S	S	S	S	S	S
TY18035	≤4	≤0.5/9.5	0.5	≤0.25	≤0.125	≤0.25	≤0.25	≤0.25/4	≤1	≤0.25	0.03125	≤4	8	≤4	16	≤2	2/1	≤0.25	≤2	0.5	≤32	S	S	I	S	S	S	S	S	S	S	S	S	S	S	I	S	S	S	S	S	S
TY18042	≤4	≤0.5/9.5	0.5	≤0.25	≤0.125	≤0.25	0.5	≤0.25/4	≤1	≤0.25	0.03125	≤4	16	≤4	16	≤2	2/1	≤0.25	≤2	0.5	≤32	S	S	I	S	S	S	S	S	S	S	S	S	S	S	I	S	S	S	S	S	S
TY19013	≤4	≤0.5/9.5	0.5	≤0.25	≤0.125	≤0.25	0.5	≤0.25/4	≤1	≤0.25	0.03125	≤4	16	≤4	16	≤2	2/1	≤0.25	≤2	0.5	≤32	S	S	I	S	S	S	S	S	S	S	S	S	S	S	I	S	S	S	S	S	S
TY20019	＞32	＞8/152	0.5	≤0.25	≤0.125	＞16	＞16	≤0.25/4	＞16	1	2	32	32	≤4	＞32	＞32	16/8	＞16	4	≤0.25	≤32	R	R	I	S	S	R	R	S	R	R	R	R	R	S	R	R	I	R	S	S	S
TY21017	8	≤0.5/9.5	0.5	≤0.25	≤0.125	≤0.25	0.5	≤0.25/4	2	0.5	0.03125	≤4	16	≤4	32	≤2	2/1	≤0.25	≤2	0.5	≤32	S	S	I	S	S	S	S	S	S	S	S	S	S	S	R	S	S	S	S	S	S
TY21021	＞32	＞8/152	0.5	≤0.25	≤0.125	＞16	＞16	≤0.25/4	＞16	2	2	32	32	≤4	＞32	＞32	16/8	＞16	4	≤0.25	≤32	R	R	I	S	S	R	R	S	R	R	R	R	R	S	R	R	I	R	S	S	S
TY21029	≤4	≤0.5/9.5	0.5	≤0.25	≤0.125	≤0.25	0.5	0.5/4	≤1	≤0.25	0.03125	≤4	32	≤4	32	≤2	2/1	≤0.25	≤2	0.5	≤32	S	S	I	S	S	S	S	S	S	S	S	S	R	S	R	S	S	S	S	S	S
TY21030	＞32	＞8/152	0.5	≤0.25	≤0.125	＞16	＞16	≤0.25/4	＞16	2	2	32	32	≤4	＞32	＞32	16/8	＞16	4	≤0.25	≤32	R	R	I	S	S	R	R	S	R	R	R	R	R	S	R	R	I	R	S	S	S
EC600-SA22019p	16	>8/152	<=0.25	<=0.25	<=0.125	>16	>16	1/4	>16	0.5	>2	>32	16	<=4	>32	>32	>32/16	>16	16	1	<=32	I	R	I	S	S	R	R	S	R	S	R	R	S	S	R	R	R	R	R	S	S
EC600	≤4	≤0.5/9.5	0.5	≤0.25	≤0.125	≤0.25	0.5	≤0.25/4	2	≤0.25	0.25	＞32	4	≤4	8	4	8/4	≤0.25	8	1	≤32	S	S	I	S	S	S	S	S	S	S	S	S	S	S	S	S	S	S	S	S	S
