# Supplementary material for: Emergence of Rarely Reported Extensively Drug-Resistant Salmonella Enterica Serovar Paratyphi B among Patients in East China
Source: Antibiotics (Basel). 2024 Jun 2;13(6):519. doi: 10.3390/antibiotics13060519 (PMC11201502; doi:10.3390/antibiotics13060519)
Supplement: Supplementary file 1 [file antibiotics-13-00519-s001.zip › S2.xlsx]

## Sheet: Sheet1
ID	Genus	Species	Servoar	Sources	Country	Geome Size	Province	Year
AP023198.1	Escherichia	None-Salmonella	None-Salmonella	Human	JP	272842		2018
AP023191.1	Escherichia	Escherichia coli	None-Salmonella	Human	JP	272842		2018
MN539018.1	Salmonella	Salmonella	Unkown	poultry	CN	257945	Guangdong	Unkown
CP048776.1	Salmonella	Salmonella	Agona	Bird	AUS	311615		2017
LC511658.1	Escherichia	Escherichia coli	None-Salmonella	Human	VN	294708		2017
CP039170.1	Salmonella	Salmonella	Goldcoast	Human	CN	278377	Taiwan	2018
CP033347.2	Salmonella	Salmonella	London	Food	CN	297348	Hubei	2015
CP039861.1	Salmonella	Salmonella	Typhimurium	Human	CA	245375		2016
CP037959.1	Salmonella	Salmonella	Goldcoast	Human	CN	278374	Taiwan	2018
CP034785.1	Escherichia	Escherichia coli	None-Salmonella	Unkown	CN	230964	Zhejiang	2017
OQ078085.1	Escherichia	Escherichia coli	None-Salmonella	livestock	Unkown	291459		Unkown
CP123673.1	Salmonella	Salmonella	Typhimurium	livestock	US	244678		2020
OQ658821.1	Salmonella	Salmonella	Typhimurium	Human	VN	247148		2015
CP123952.1	Escherichia	Escherichia coli	None-Salmonella	livestock	CN	260368	Neimenggu	2021
AP027947.1	Escherichia	Escherichia coli	None-Salmonella	Unkown	VN	229662		2020
CP121381.1	Salmonella	Salmonella	Agona	Food	TH	182559		2022
CP121393.1	Salmonella	Salmonella	Agona	Food	TH	182559		2021
CP121387.1	Salmonella	Salmonella	Agona	Food	TH	182559		2022
CP110525.1	Klebsiella	Klebsiella pneumoniae	None-Salmonella	Water	TH	254400		2022
CP074357.1	Escherichia	Escherichia coli	None-Salmonella	livestock	CN	267429	Shanxi	2018
CP117719.1	Escherichia	Escherichia coli	None-Salmonella	poultry	CN	199026	Guangdong	2019
CP103330.1	Escherichia	Escherichia coli	None-Salmonella	Other animals	CN	261664	Yunan	2022
CP116107.1	Escherichia	Escherichia coli	None-Salmonella	Human	CN	266247	Guangdong	2019
ON960335.1	Escherichia	Escherichia coli	None-Salmonella	Unkown	Unkown	267485		2018
CP091641.1	Salmonella	Salmonella	Goldcoast	Human	CN	276543	Unkown	2020
CP091637.1	Salmonella	Salmonella	Goldcoast	Human	CN	279202	Unkown	2020
AP026962.1	Escherichia	Escherichia coli	None-Salmonella	Food	VN	254266		2020
CP101234.1	Escherichia	Escherichia coli	None-Salmonella	Human	CN	237484	Zhejiang	2021
CP101211.1	Escherichia	Escherichia coli	None-Salmonella	Human	CN	274018	Zhejiang	2021
CP100683.1	Salmonella	Salmonella	Goldcoast	Human	CN	262557	Taiwan	2018
CP100686.1	Salmonella	Salmonella	Goldcoast	Human	CN	279202	Taiwan	2018
CP071712.1	Escherichia	Escherichia coli	None-Salmonella	Human	CA	268215		2017
CP069382.1	Salmonella	Salmonella	Saintpaul	Food	CN	259529	Guangdong	2016
CP095166.1	Enterobacter	Enterobacter roggenkampii	None-Salmonella	Other animals	CN	309997	Jilin	2019
CP093915.1	Enterobacter	Enterobacter cloacae	None-Salmonella	Human	CN	266158	Shandong	2021
CP093406.1	Salmonella	Salmonella	Agona	Human	CN	265849	Taiwan	2021
CP093412.1	Salmonella	Salmonella	Agona	Human	CN	278374	Taiwan	2018
CP093404.1	Salmonella	Salmonella	Agona	Human	CN	215451	Taiwan	2021
CP093408.1	Salmonella	Salmonella	Agona	Human	CN	302777	Taiwan	2019
CP055064.1	Shigella	Shigella dysenteriae	None-Salmonella	Water	CN	315105	HongKong	2018
CP090138.1	Salmonella	Salmonella	Goldcoast	Human	CN	300750	Taiwan	2021
CP090142.1	Salmonella	Salmonella	Goldcoast	Human	CN	294023	Taiwan	2021
CP090134.1	Salmonella	Salmonella	Goldcoast	Human	CN	294023	Taiwan	2021
CP085623.1	Escherichia	Escherichia coli	None-Salmonella	Human	CN	269592	Guangdong	2020
CP084217.1	Salmonella	Salmonella	Schwarzengrund	poultry	CN	263947	Jiangxi	2021
CP080248.1	Escherichia	Escherichia sp. TM-G17TGC	None-Salmonella	Food	CN	93013	Henan	2021
CP080122.1	Escherichia	Escherichia coli	None-Salmonella	poultry	PK	267091		2021
CP079936.1	Enterobacter	Enterobacter hormaechei	None-Salmonella	poultry	CN	264084	Henan	2021
CP068042.1	Escherichia	Escherichia coli	None-Salmonella	livestock	CN	270816	Xinjiang	2018
CP072803.1	Escherichia	Escherichia coli	None-Salmonella	Human	PK	267744		2019
CP070297.2	Escherichia	Escherichia albertii	None-Salmonella	poultry	CN	266043	Shanxi	2018
CP063719.1	Escherichia	Escherichia coli	None-Salmonella	livestock	US	266317		2018
CP039440.1	Salmonella	Salmonella	Kentucky	poultry	VN	276733		2017
TY20019p_286K	Salmonella	Salmonella	Paratyphi B	Human	CN	283352	Jiangsu	2020
TY_21030p_287K	Salmonella	Salmonella	Paratyphi B	Human	CN	283397	Jiangsu	2021
SA20019p_295K	Salmonella	Salmonella	Paratyphi B	Human	CN	291854	Jiangsu	2022
TY21021p_286K	Salmonella	Salmonella	Paratyphi B	Human	CN	283276	Jiangsu	2021
